# Supplementary material for: The common personal behavior and preventive measures among 42 uninfected travelers from the Hubei province, China during COVID-19 outbreak: a cross-sectional survey in Macao SAR, China
Source: PeerJ. 2020 Jun 19;8:e9428. doi: 10.7717/peerj.9428 (PMC7307564; doi:10.7717/peerj.9428)
Supplement: Supplemental Information 1 [file peerj-08-9428-s001.xlsx]

## Sheet: 工作表2
Male=1	Age	Age<18 (yes=1)	Age_18_64 (yes=1)	Age_65orabove (yes=1)	Education level (primary edu or below=0, secondary edu=1, Bachelor=2, master=3)	You felt nerouvs in Hubei ? (yes=1)	You felt anxious in Hubei? (yes=1)	You felt worry in Hubei? (yes=1)	You felt calm in Hubei? (yes=1)	You had chronic underlying disease? (yes =1)	Hypertension(yes =1)	Coronary artery disease(yes =1)	Diabetes(yes =1)	hyperlipidemia (yes =1)	Gout (yes =1)	cerebrovascular disease (yes =1)	chronic kidney disease ((yes =1)	Hepatitis (yes =1)	liver cirrhosis (yes =1)	chronic obstructive pulmonary disease(yes =1)	Others please list	Smoking stauts (1yes2exsmoker3nonsmoker)	Alcoholism (yes=1)	Reason for visit Hubei (1=Visit relatives ; 2=Business trip ; 3=Other reasons )	Location of accommodation (1=City center 2=Countryside 3=Remote area	Number of cohabit people to share the bedroom (1=Alone 2=2 people 3=3 people 4=4 people or above)	Visit other cities	Visit other provinces	Receive daily supply via the unified delivery	Go to hospital or clinic	Contact with suspected/confirmed COVID-19 patients	Local community with confirmed COVID-19 cases	Use of public transportation	Go to supermarket	Visit crowded places	Contact with live animal	Eat game meats	Wear a mask when outdoor in hubei	Wear a mask when contact / talk with people everytime (except those living together) in Hubei	Wear a mask when contact / talk with people in Hubei occasionally	Never wear a mask when contact / talk with people in Hubei	What do you think about the frequency of accidental face or nose touching after wearing a mask? 1=Decrease 2=Unchange 3=Increase	Do you think that it is less important to wash hands after wearing a mask?	During Hubei outbreak, did you often wash your hands with soap	During Hubei outbreak, if there was no handwashing facility on site, would you wash your hands with alcohol-based hand sanitizers or disinfected wipes	During Hubei outbreak, did you clean and disinfect home regularly (e.g., using 1:99 bleaching water or other disinfectants)？	If yes, frequency of household cleaning and disinfection: 1=Once a day 2=Once every 2-3 days 3=Once a week or less	During Hubei outbreak, did you clean mobile phone regularly	During Hubei outbreak，did you clean clothes and belongings immediately once you get back home
0	39	0	1	0	2	0	0	0	1	0	0	0	0	0	0	0	0	0	0	0	0	3	0	1	1	2	0	0	1	0	0	0	1	0	1	0	0	1	1	0	0	1	0	1	1	1	1	1	1
1	48	0	1	0	3	0	0	0	1	0	0	0	0	0	0	0	0	0	0	0	0	2	0	1	1	1	0	0	1	0	0	0	1	1	0	0	0	1	1	0	0	1	0	1	1	1	2	1	1
1	25	0	1	0	2	0	1	0	0	0	0	0	0	0	0	0	0	0	0	0	0	3	0	3	1	1	0	0	1	1	0	0	0	1	0	0	0	1	1	0	0	1	0	1	1	1	2	1	1
0	57	0	1	0	2	0	0	0	1	1	1	0	1	0	0	0	0	0	0	0	0	1	0	1	1	3	0	0	1	0	0	0	0	1	0	0	0	1	1	0	0	1	0	1	1	1	3	1	1
0	28	0	1	0	1	0	0	1	0	0	0	0	0	0	0	0	0	0	0	0	0	3	0	1	1	3	0	0	1	1	0	0	0	1	0	0	0	1	1	0	0	1	0	1	1	1	3	1	1
0	21	0	1	0	2	0	0	0	1	0	0	0	0	0	0	0	0	0	0	0	0	3	0	3	3	2	0	0	1	0	0	0	1	0	0	0	0	1	1	0	0	2	0	1	1	1	1	1	1
1	27	0	1	0	2	0	0	1	0	0	0	0	0	0	0	0	0	0	0	0	0	3	0	1	2	3	0	0	0	0	0	0	1	0	0	0	0	1	1	0	0	1	0	1	1	1	2	0	1
0	58	0	1	0	1	0	1	0	0	1	1	0	0	0	0	0	0	0	0	0	0	1	0	3	3	1	0	0	0	0	0	0	0	0	0	0	0	1	1	0	0	3	0	1	1	0	0	0	0
0	49	0	1	0	1	1	0	0	0	0	0	0	0	0	0	0	0	0	0	0		3	0	1	2	1	0	0	1	0	0	0	0	0	0	0	0	1	1	0	0	1	0	1	1	1	2	1	1
0	15	1	0	0	0	0	0	0	1	0	0	0	0	0	0	0	0	0	0	0	0	3	0	1	2	1	0	0	1	0	0	0	0	0	0	0	0	1	1	0	0	1	0	1	1	1	2	1	1
0	23	0	1	0	2	0	0	0	1	0	0	0	0	0	0	0	0	0	0	0	0	3	0	1	2	2	0	0	0	0	0	0	0	0	0	0	0	1	1	0	0	1	0	1	1	1	1	0	1
0	22	0	1	0	1	0	0	0	0	0	0	0	0	0	0	0	0	0	0	0	0	1	0	1	1	2	0	0	1	0	0	0	0	0	0	0	0	1	1	0	0	1	0	1	0	0	0	1	1
0	51	0	1	0	1	0	0	0	1	0	0	0	0	0	0	0	0	0	0	0	0	3	0	3	1	2	0	0	1	0	0	0	0	0	0	0	0	1	1	0	0	1	0	1	1	1	3	1	1
0	48	0	1	0	1	0	0	0	1	0	0	0	0	0	0	0	0	0	0	0	0	3	0	3	3	2	0	0	1	0	0	0	0	0	0	0	0	1	1	0	0	1	0	1	1	1	3	0	0
0	41	0	1	0	1	0	0	0	1	0	0	0	0	0	0	0	0	0	0	0	0	1	0	1	1	1	0	0	1	0	0	0	0	0	0	0	0	1	1	0	0	1	0	1	1	1	1	1	1
0	40	0	1	0	1	0	0	0	1	0	0	0	0	0	0	0	0	0	0	0	0	3	0	1	3	3	0	0	1	1	0	0	0	0	0	0	0	1	1	0	0	1	0	1	1	0	0	1	1
1	48	0	1	0	1	0	0	0	1	0	0	0	0	0	0	0	0	0	0	0	0	1	1	1	3	3	0	0	1	1	0	0	0	0	0	0	0	1	1	0	0	1	0	1	1	0	0	1	1
0	43	0	1	0	1	0	0	0	1	0	0	0	0	0	0	0	0	0	0	0	0	1	0	1	1	2	0	0	1	0	0	0	0	0	0	0	0	1	1	0	0	1	0	1	1	1	1	1	1
1	49	0	1	0	1	0	0	0	1	0	0	0	0	0	0	0	0	0	0	0	0	1	0	1	2	2	0	0	1	0	0	1	0	0	0	0	0	1	1	0	0	1	0	1	1	1	1	1	1
0	45	0	1	0	2	0	0	0	1	0	0	0	0	0	0	0	0	0	0	0	0	3	0	1	2	2	0	0	1	0	0	1	0	0	0	0	0	1	1	0	0	1	0	1	1	1	1	1	1
0	39	0	1	0	1	0	1	0	0	0	0	0	0	0	0	0	0	0	0	0	0	3	0	1	2	1	0	0	1	0	0	0	0	0	0	0	0	1	1	0	0	1	0	1	1	1	1	1	1
0	63	0	1	0	1	0	0	1	0	0	0	0	0	0	0	0	0	0	0	0	0	1	0	1	3	1	0	0	3	0	0	0	0	0	0	0	0	1	1	0	0	1	0	1	1	1	1	0	1
0	17	1	0	0	2	0	0	0	1	0	0	0	0	0	0	0	0	0	0	0	0	3	0	1	2	2	0	0	1	0	0	0	0	0	0	0	0	1	1	0	0	1	0	1	1	1	2	0	1
0	37	0	1	0	2	0	0	0	1	0	0	0	0	0	0	0	0	0	0	0	0	2	0	1	3	2	0	0	1	0	0	0	0	0	0	0	0	1	1	0	0	1	0	1	1	1	0	1	1
0	50	0	1	0	2	0	0	0	1	0	0	0	0	0	0	0	0	0	0	0	0	2	0	1	2	1	0	0	0	0	0	0	0	0	0	0	0	1	1	0	0	3	0	1	1	1	1	0	1
0	75	0	0	1	2	0	0	0	1	1	0	0	1	0	0	0	0	0	0	0	0	3	0	1	2	2	0	0	0	0	0	0	0	0	0	0	0	0	0	0	1	2	0	1	1	1	0	0	0
1	78	0	0	1	2	0	0	0	1	1	0	0	0	0	0	0	0	0	0	0	1	3	0	1	2	2	0	0	0	0	0	0	0	0	0	0	0	0		0	0	1	0	1	1	1	1	1	0
0	33	0	1	0	1	0	0	1	0	0	0	0	0	0	0	0	0	0	0	0	0	2	0	1	3	3	0	0	0	1	0	0	0	0	0	0	0	1	1	0	0	1	0	1	1	1	3	1	1
0	34	0	1	0		0	0	0	1	1	0	0	0	0	0	0	0	1	0	0	0	3	0	1	3	3	0	0	1	0	0	0	0	0	0	1	0	1	1	0	0	1	0	1	1	1	2	0	1
1	38	0	1	0		0	0	0	1	0	0	0	0	0	0	0	0	0	0	0	0	3	0	1	3	3	0	0	1	0	0	0	0	0	0	1	0	1	1	0	0	1	0	1	1	1	2	0	1
0	40	0	1	0	2	0	0	1	0	0	0	0	0	0	0	0	0	0	0	0	0	3	0	1	3	4	0	0	1	0	0	0	0	0	0	0	0	1	1	0	0	1	0	1	1	0	0	0	1
1	40	0	1	0	1	0	0	0	1	0	0	0	0	0	0	0	0	0	0	0	0	2	0	1	3	4	0	0	1	0	0	0	0	0	0	0	0	1	1	0	0	2	0	1	1	0	0	1	1
1	55	0	1	0	2	0	0	1	0	0	0	0	0	0	0	0	0	0	0	0	0	1	0	1	3	4	0	0	0	0	0	0	0	0	0	0	0	1	1	0	0	1	0	1	1	0	0	0	0
0	29	0	1	0	2	0	0	1	0	0	0	0	0	0	0	0	0	0	0	0	0	3	0	1	3	4	0	0	0	0	0	0	0	0	0	0	0	1	1	0	0	1	0	1	1	0	0	0	0
0	35	0	1	0	3	0	0	0	1	0	0	0	0	0	0	0	0	0	0	0	0	3	0	1	3	2	0	0	1	0	0	0	0	0	0	0	0	1	1	0	0	1	0	1	1	1	2	1	1
1	48	0	1	0		0	1	0	0	1	1	0	0	1	0	0	0	0	0	0	0	1	0	1	1	2	0	0	1	0	0	0	0	0	0	0	0	1	1	0	0	2	0	1	1	0	0	1	0
0	42	0	1	0		0	1	0	0	1	0	0	0	0	0	0	0	1	0	0	0	3	0	1	1	2	0	0	1	0	0	0	0	0	0	0	0	1	1	0	0	1	0	1	1	0	0	1	0
0	38	0	1	0	1	0	0	0	0	0	0	0	0	0	0	0	0	0	0	0	0	3	0	1	3	1	0	0	1	0	0	0	0	0	0	0	0	1	1	0	0	1	0	1	0	0	0	1	0
0	35	0	1	0		0	1	0	0	0	0	0	0	0	0	0	0	0	0	0	0	2	0	1	3	1	0	0	1	0	0	0	0	0	0	0	0	1	1	0	0	1	0	1	1	1	3	0	1
0	53	0	1	0	2	1	0	0	0	0	0	0	0	0	0	0	0	0	0	0	0	3	0	1	1	1	0	0	1	0	0	0	0	0	0	0	0	1	0	1	0	1	0	1	1	1	1	1	1
0	17	1	0	0	1	1	0	0	0	0	0	0	0	0	0	0	0	0	0	0	0	3	0	1	1	1	0	0	1	0	0	0	0	0	0	0	0	1	1	0	0	1	0	1	1	1	1	1	1
1	16	1	0	0	1	0	0	0	1	0	0	0	0	0	0	0	0	0	0	0	0	3	0	1	1	1	0	0	1	0	0	0	0	0	0	0	0	1	0	0	1	1	0	1	1	1	2	0	1
[truncated: 15 more columns]
